# Supplementary material for: How Physical Activity Affects Knee Cartilage and a Standard Intervention Procedure for an Exercise Program: A Systematic Review
Source: Healthcare (Basel). 2022 Sep 21;10(10):1821. doi: 10.3390/healthcare10101821 (PMC9602429; doi:10.3390/healthcare10101821)
Supplement: Supplementary file 1 [file healthcare-10-01821-s001.zip]

Archive with 1 entries (1 files):
- healthcare-1914531-supplementary.pdf
